# Supplementary material for: Integrated use of polyphosphate and P-solubilizing bacteria enhanced P use efficiency and growth performance of durum wheat
Source: Front Microbiol. 2023 Jul 5;14:1211397. doi: 10.3389/fmicb.2023.1211397 (PMC10354339; doi:10.3389/fmicb.2023.1211397)
Supplement: Supplementary file 1 [file Table_1.xlsx]

## Sheet: Figure 1 
		Multiple Comparisons
		30 DAS									75 DAS
		Dependent Variable			Mean Difference (I-J)	Std. Error	Sig.				Dependent Variable			Mean Difference (I-J)	Std. Error	Sig.
		SDW	PolyB-Cs	PolyB	.02375*	0.00588202	0.00203469				SDW	PolyB-Cs	PolyB	0.8375	0.358678	0.114158
				OrthoP	.03125*	0.00588202	6.6639e-05						OrthoP	1.53750*	0.358678	0.00105477
				P0	.07000*	0.00588202	1.14276e-11						P0	1.98750*	0.358678	3.59628e-05
			PolyB	PolyB-Cs	-.02375*	0.00588202	0.00203469					PolyB	PolyB-Cs	-0.8375	0.358678	0.114158
				OrthoP	0.0075	0.00588202	0.585865						OrthoP	0.7	0.358678	0.230321
				P0	.04625*	0.00588202	8.47531e-08						P0	1.15000*	0.358678	0.0166575
			OrthoP	PolyB-Cs	-.03125*	0.00588202	6.6639e-05					OrthoP	PolyB-Cs	-1.53750*	0.358678	0.00105477
				PolyB	-0.0075	0.00588202	0.585865						PolyB	-0.7	0.358678	0.230321
				P0	.03875*	0.00588202	2.20645e-06						P0	0.45	0.358678	0.598431
			P0	PolyB-Cs	-.07000*	0.00588202	1.14276e-11					P0	PolyB-Cs	-1.98750*	0.358678	3.59628e-05
				PolyB	-.04625*	0.00588202	8.47531e-08						PolyB	-1.15000*	0.358678	0.0166575
				OrthoP	-.03875*	0.00588202	2.20645e-06						OrthoP	-0.45	0.358678	0.598431
		RDW	PolyB-Cs	PolyB	.04000*	0.00668153	1.08641e-05				RDW	PolyB-Cs	PolyB	-0.2375	0.134339	0.309456
				OrthoP	.02500*	0.00668153	0.00438634						OrthoP	0.0625	0.134339	0.966023
				P0	.04000*	0.00668153	1.08641e-05						P0	0.2625	0.134339	0.22939
			PolyB	PolyB-Cs	-.04000*	0.00668153	1.08641e-05					PolyB	PolyB-Cs	0.2375	0.134339	0.309456
				OrthoP	-0.015	0.00668153	0.135892						OrthoP	0.3	0.134339	0.138986
				P0	0	0.00668153	1						P0	.50000*	0.134339	0.00461365
			OrthoP	PolyB-Cs	-.02500*	0.00668153	0.00438634					OrthoP	PolyB-Cs	-0.0625	0.134339	0.966023
				PolyB	0.015	0.00668153	0.135892						PolyB	-0.3	0.134339	0.138986
				P0	0.015	0.00668153	0.135892						P0	0.2	0.134339	0.457408
			P0	PolyB-Cs	-.04000*	0.00668153	1.08641e-05					P0	PolyB-Cs	-0.2625	0.134339	0.22939
				PolyB	0	0.00668153	1						PolyB	-.50000*	0.134339	0.00461365
				OrthoP	-0.015	0.00668153	0.135892						OrthoP	-0.2	0.134339	0.457408
		*. The mean difference is significant at the 0.05 level.									*. The mean difference is significant at the 0.05 level.
		Posthoc subgroups
		30 DAS									75 DAS
		SDW									SDW
		Treatments	N	Subset for alpha = 0.05							Treatments	N	Subset for alpha = 0.05
				1	2	3							1	2	3
		P0	8	0.0925							P0	8	4.2
		OrthoP	8		0.13125						OrthoP	8	4.65	4.65
		PolyB	8		0.13875						PolyB	8		5.35	5.35
		PolyB-Cs	8			0.1625					PolyB-Cs	8			6.1875
		Sig.		1	0.585865	1					Sig.		0.598431	0.230321	0.114158
		RDW									RDW
		Treatments	N	Subset for alpha = 0.05							Treatments	N	Subset for alpha = 0.05
				1	2								1	2
		PolyB	8	0.0225							P0	8	1.1125
		P0	8	0.0225							OrthoP	8	1.3125	1.3125
		OrthoP	8	0.0375							PolyB-Cs	8	1.375	1.375
		PolyB-Cs	8		0.0625						PolyB	8		1.6125
		Sig.		0.135892	1						Sig.		0.22939	0.138986

## Sheet: Figure 2 
		Multiple Comparisons
		30 DAS									75 DAS
		Dependent Variable			Mean Difference (I-J)	Std. Error	Sig.				Dependent Variable			Mean Difference (I-J)	Std. Error	Sig.
		Shoot Pi	PolyB-Cs	PolyB	.0183750*	0.00274309	1.65062e-06				Shoot Pi	PolyB-Cs	PolyB	0.46625	0.363591	0.581398
				OrthoP	.0201250*	0.00274309	3.18157e-07						OrthoP	1.90000*	0.363591	8.43419e-05
				P0	.0270000*	0.00274309	8.03226e-10						P0	2.17500*	0.363591	1.1e-05
			PolyB	PolyB-Cs	-.0183750*	0.00274309	1.65062e-06					PolyB	PolyB-Cs	-0.46625	0.363591	0.581398
				OrthoP	0.00175	0.00274309	0.918818						OrthoP	1.43375*	0.363591	0.00260419
				P0	.0086250*	0.00274309	0.0193237						P0	1.70875*	0.363591	0.000349139
			OrthoP	PolyB-Cs	-.0201250*	0.00274309	3.18157e-07					OrthoP	PolyB-Cs	-1.90000*	0.363591	8.43419e-05
				PolyB	-0.00175	0.00274309	0.918818						PolyB	-1.43375*	0.363591	0.00260419
				P0	0.006875	0.00274309	0.0807321						P0	0.275	0.363591	0.873182
			P0	PolyB-Cs	-.0270000*	0.00274309	8.03226e-10					P0	PolyB-Cs	-2.17500*	0.363591	1.1e-05
				PolyB	-.0086250*	0.00274309	0.0193237						PolyB	-1.70875*	0.363591	0.000349139
				OrthoP	-0.006875	0.00274309	0.0807321						OrthoP	-0.275	0.363591	0.873182
		Root Pi	PolyB-Cs	PolyB	.0022500*	0.000669821	0.0114808				Root Pi	PolyB-Cs	PolyB	.29250*	0.057468	0.000121788
				OrthoP	0.001125	0.000669821	0.352971						OrthoP	.58250*	0.057468	4.20964e-10
				P0	.0023750*	0.000669821	0.00721589						P0	.60625*	0.057468	1.7269e-10
			PolyB	PolyB-Cs	-.0022500*	0.000669821	0.0114808					PolyB	PolyB-Cs	-.29250*	0.057468	0.000121788
				OrthoP	-0.001125	0.000669821	0.352971						OrthoP	.29000*	0.057468	0.000136989
				P0	0.000125	0.000669821	0.997638						P0	.31375*	0.057468	4.48252e-05
			OrthoP	PolyB-Cs	-0.001125	0.000669821	0.352971					OrthoP	PolyB-Cs	-.58250*	0.057468	4.20964e-10
				PolyB	0.001125	0.000669821	0.352971						PolyB	-.29000*	0.057468	0.000136989
				P0	0.00125	0.000669821	0.265183						P0	0.02375	0.057468	0.975739
			P0	PolyB-Cs	-.0023750*	0.000669821	0.00721589					P0	PolyB-Cs	-.60625*	0.057468	1.7269e-10
				PolyB	-0.000125	0.000669821	0.997638						PolyB	-.31375*	0.057468	4.48252e-05
				OrthoP	-0.00125	0.000669821	0.265183						OrthoP	-0.02375	0.057468	0.975739
		*. The mean difference is significant at the 0.05 level.									*. The mean difference is significant at the 0.05 level.
		Posthoc subgroups
		30 DAS									75 DAS
		Shoot Pi									Shoot Pi
		Treatments	N	Subset for alpha = 0.05							Treatments	N	Subset for alpha = 0.05
				1	2	3							1	2
		P0	8	0.01075							P0	8	1.945
		OrthoP	8	0.017625	0.017625						OrthoP	8	2.22
		PolyB	8		0.019375						PolyB	8		3.65375
		PolyB-Cs	8			0.03775					PolyB-Cs	8		4.12
		Sig.		0.0807321	0.918818	1					Sig.		0.873182	0.581398
		Root Pi									Root Pi
		Treatments	N	Subset for alpha = 0.05							Treatments	N	Subset for alpha = 0.05
				1	2								1	2	3
		P0	8	0.000625							P0	8	0.04375
		PolyB	8	0.00075							OrthoP	8	0.0675
		OrthoP	8	0.001875	0.001875						PolyB	8		0.3575
		PolyB-Cs	8		0.003						PolyB-Cs	8			0.65
		Sig.		0.265183	0.352971						Sig.		0.975739	1	1

## Sheet: Figure 3 
		Multiple Comparisons
		30 DAS									75 DAS
		Dependent Variable			Mean Difference (I-J)	Std. Error	Sig.				Dependent Variable			Mean Difference (I-J)	Std. Error	Sig.
		Shoot Pi_RL	PolyB-Cs	PolyB	-.0300000*	0.00994404	0.0260984				Shoot Pi_RL	PolyB-Cs	PolyB	.55125*	0.179526	0.0230107
				OrthoP	-0.01375	0.00994404	0.520206						OrthoP	.79375*	0.179526	0.000736559
				P0	0.01875	0.00994404	0.256975						P0	1.05375*	0.179526	1.48634e-05
			PolyB	PolyB-Cs	.0300000*	0.00994404	0.0260984					PolyB	PolyB-Cs	-.55125*	0.179526	0.0230107
				OrthoP	0.01625	0.00994404	0.37661						OrthoP	0.2425	0.179526	0.539564
				P0	.0487500*	0.00994404	0.000202073						P0	.50250*	0.179526	0.0429339
			OrthoP	PolyB-Cs	0.01375	0.00994404	0.520206					OrthoP	PolyB-Cs	-.79375*	0.179526	0.000736559
				PolyB	-0.01625	0.00994404	0.37661						PolyB	-0.2425	0.179526	0.539564
				P0	.0325000*	0.00994404	0.0143354						P0	0.26	0.179526	0.481096
			P0	PolyB-Cs	-0.01875	0.00994404	0.256975					P0	PolyB-Cs	-1.05375*	0.179526	1.48634e-05
				PolyB	-.0487500*	0.00994404	0.000202073						PolyB	-.50250*	0.179526	0.0429339
				OrthoP	-.0325000*	0.00994404	0.0143354						OrthoP	-0.26	0.179526	0.481096
		RPAE	PolyB-Cs	PolyB	-0.3425	0.174814	0.22738				RPAE	PolyB-Cs	PolyB	1.09625	0.436548	0.0799173
				OrthoP	0.1175	0.174814	0.906719						OrthoP	1.86875*	0.436548	0.00107124
				P0	0.045	0.174814	0.993881						P0	1.81875*	0.436548	0.00145092
			PolyB	PolyB-Cs	0.3425	0.174814	0.22738					PolyB	PolyB-Cs	-1.09625	0.436548	0.0799173
				OrthoP	0.46	0.174814	0.061995						OrthoP	0.7725	0.436548	0.308678
				P0	0.3875	0.174814	0.143398						P0	0.7225	0.436548	0.365633
			OrthoP	PolyB-Cs	-0.1175	0.174814	0.906719					OrthoP	PolyB-Cs	-1.86875*	0.436548	0.00107124
				PolyB	-0.46	0.174814	0.061995						PolyB	-0.7725	0.436548	0.308678
				P0	-0.0725	0.174814	0.975494						P0	-0.05	0.436548	0.999449
			P0	PolyB-Cs	-0.045	0.174814	0.993881					P0	PolyB-Cs	-1.81875*	0.436548	0.00145092
				PolyB	-0.3875	0.174814	0.143398						PolyB	-0.7225	0.436548	0.365633
				OrthoP	0.0725	0.174814	0.975494						OrthoP	0.05	0.436548	0.999449
		PUE	PolyB-Cs	PolyB	-.0263750*	0.00946929	0.044268				PUE	PolyB-Cs	PolyB	0.06	0.0509387	0.645438
				OrthoP	-.0335000*	0.00946929	0.00736192						OrthoP	.24750*	0.0509387	0.000227351
				P0	-.0478750*	0.00946929	0.000133505						P0	.29875*	0.0509387	1.50533e-05
			PolyB	PolyB-Cs	.0263750*	0.00946929	0.044268					PolyB	PolyB-Cs	-0.06	0.0509387	0.645438
				OrthoP	-0.007125	0.00946929	0.874854						OrthoP	.18750*	0.0509387	0.00512374
				P0	-0.0215	0.00946929	0.129415						P0	.23875*	0.0509387	0.000361233
			OrthoP	PolyB-Cs	.0335000*	0.00946929	0.00736192					OrthoP	PolyB-Cs	-.24750*	0.0509387	0.000227351
				PolyB	0.007125	0.00946929	0.874854						PolyB	-.18750*	0.0509387	0.00512374
				P0	-0.014375	0.00946929	0.440566						P0	0.05125	0.0509387	0.747163
			P0	PolyB-Cs	.0478750*	0.00946929	0.000133505					P0	PolyB-Cs	-.29875*	0.0509387	1.50533e-05
				PolyB	0.0215	0.00946929	0.129415						PolyB	-.23875*	0.0509387	0.000361233
				OrthoP	0.014375	0.00946929	0.440566						OrthoP	-0.05125	0.0509387	0.747163
		*. The mean difference is significant at the 0.05 level.									*. The mean difference is significant at the 0.05 level.
		Posthoc subgroups
		30 DAS									75 DAS
		Shoot Pi_RL									Shoot Pi_RL
		Treatments	N	Subset for alpha = 0.05							Treatments	N	Subset for alpha = 0.05
				1	2	3							1	2	3
		P0	8	0.03875							P0	8	0.47375
		PolyB-Cs	8	0.0575	0.0575						OrthoP	8	0.73375	0.73375
		OrthoP	8		0.07125	0.07125					PolyB	8		0.97625
		PolyB	8			0.0875					PolyB-Cs	8			1.5275
		Sig.		0.256975	0.520206	0.37661					Sig.		0.481096	0.539564	1
		RPAE									RPAE
		Treatments	N	Subset for alpha = 0.05							Treatments	N	Subset for alpha = 0.05
				1									1	2
		OrthoP	8	0.5675							OrthoP	8	1.79625
		P0	8	0.64							P0	8	1.84625
		PolyB-Cs	8	0.685							PolyB	8	2.56875	2.56875
		PolyB	8	1.0275							PolyB-Cs	8		3.665
		Sig.		0.061995							Sig.		0.308678	0.0799173
		PUE									PUE
		Treatments	N	Subset for alpha = 0.05							Treatments	N	Subset for alpha = 0.05
				1	2								1	2
		PolyB-Cs	8	0.0455							P0	8	0.3375
		PolyB	8		0.071875						OrthoP	8	0.38875
		OrthoP	8		0.079						PolyB	8		0.57625
		P0	8		0.093375						PolyB-Cs	8		0.63625
		Sig.		1	0.129415						Sig.		0.747163	0.645438

## Sheet: Figure 4 
		Multiple Comparisons											Posthoc subgroups
		75 DAS											75 DAS
													PFUE
		Dependent Variable			Mean Difference (I-J)	Std. Error	Sig.						Treatments	N	Subset for alpha = 0.05
		PFUE	PolyB-Cs	PolyB	-0.416667	1.60695	0.993692								1	2	3
				OrthoP	4.46667	1.60695	0.0520117						P0	8	0
				P0	18.08333*	1.60695	2.41264e-09						OrthoP	8		13.6167
			PolyB	PolyB-Cs	0.416667	1.60695	0.993692						PolyB-Cs	8		18.0833	18.0833
				OrthoP	4.88333*	1.60695	0.0303329						PolyB	8			18.5
				P0	18.50000*	1.60695	1.6227e-09						Sig.		1	0.0520117	0.993692
			OrthoP	PolyB-Cs	-4.46667	1.60695	0.0520117
				PolyB	-4.88333*	1.60695	0.0303329
				P0	13.61667*	1.60695	2.69553e-07
			P0	PolyB-Cs	-18.08333*	1.60695	2.41264e-09
				PolyB	-18.50000*	1.60695	1.6227e-09
				OrthoP	-13.61667*	1.60695	2.69553e-07
		*. The mean difference is significant at the 0.05 level.

## Sheet: Figure 5 
		Multiple Comparisons
		30 DAS									75 DAS
		Dependent Variable			Mean Difference (I-J)	Std. Error	Sig.				Dependent Variable			Mean Difference (I-J)	Std. Error	Sig.
		Soil P	PolyB-Cs	PolyB	-13.3875	12.1613	0.691961				Soil P	PolyB-Cs	PolyB	14.10000*	3.52984	0.00227843
				OrthoP	-68.32500*	12.1613	2.92171e-05						OrthoP	3.9125	3.52984	0.687437
				P0	59.40000*	12.1613	0.000212182						P0	18.56250*	3.52984	7.7127e-05
			PolyB	PolyB-Cs	13.3875	12.1613	0.691961					PolyB	PolyB-Cs	-14.10000*	3.52984	0.00227843
				OrthoP	-54.93750*	12.1613	0.000569646						OrthoP	-10.18750*	3.52984	0.0352801
				P0	72.78750*	12.1613	1.09068e-05						P0	4.4625	3.52984	0.592528
			OrthoP	PolyB-Cs	68.32500*	12.1613	2.92171e-05					OrthoP	PolyB-Cs	-3.9125	3.52984	0.687437
				PolyB	54.93750*	12.1613	0.000569646						PolyB	10.18750*	3.52984	0.0352801
				P0	127.72500*	12.1613	1.9078e-10						P0	14.65000*	3.52984	0.00151308
			P0	PolyB-Cs	-59.40000*	12.1613	0.000212182					P0	PolyB-Cs	-18.56250*	3.52984	7.7127e-05
				PolyB	-72.78750*	12.1613	1.09068e-05						PolyB	-4.4625	3.52984	0.592528
				OrthoP	-127.72500*	12.1613	1.9078e-10						OrthoP	-14.65000*	3.52984	0.00151308
		Soil APase	PolyB-Cs	PolyB	197.31250*	64.9421	0.0248246				Soil APase	PolyB-Cs	PolyB	219.68750*	63.2473	0.00864783
				OrthoP	367.10000*	64.9421	2.66249e-05						OrthoP	416.31250*	63.2473	2.23898e-06
				P0	269.53750*	64.9421	0.00151266						P0	149.1	63.2473	0.109209
			PolyB	PolyB-Cs	-197.31250*	64.9421	0.0248246					PolyB	PolyB-Cs	-219.68750*	63.2473	0.00864783
				OrthoP	169.787	64.9421	0.0642841						OrthoP	196.62500*	63.2473	0.0210224
				P0	72.225	64.9421	0.685199						P0	-70.5875	63.2473	0.682856
			OrthoP	PolyB-Cs	-367.10000*	64.9421	2.66249e-05					OrthoP	PolyB-Cs	-416.31250*	63.2473	2.23898e-06
				PolyB	-169.787	64.9421	0.0642841						PolyB	-196.62500*	63.2473	0.0210224
				P0	-97.5625	64.9421	0.449599						P0	-267.21250*	63.2473	0.00124236
			P0	PolyB-Cs	-269.53750*	64.9421	0.00151266					P0	PolyB-Cs	-149.1	63.2473	0.109209
				PolyB	-72.225	64.9421	0.685199						PolyB	70.5875	63.2473	0.682856
				OrthoP	97.5625	64.9421	0.449599						OrthoP	267.21250*	63.2473	0.00124236
		Root APase	PolyB-Cs	PolyB	292.58750*	79.2783	0.00499789				Root APase	PolyB-Cs	PolyB	2692.78750*	227.98	1.34907e-11
				OrthoP	274.45000*	79.2783	0.00890181						OrthoP	1927.21250*	227.98	2.00234e-08
				P0	-230.87500*	79.2783	0.03324						P0	996.56250*	227.98	0.000841894
			PolyB	PolyB-Cs	-292.58750*	79.2783	0.00499789					PolyB	PolyB-Cs	-2692.78750*	227.98	1.34907e-11
				OrthoP	-18.1375	79.2783	0.99568						OrthoP	-765.57500*	227.98	0.0115096
				P0	-523.46250*	79.2783	2.12136e-06						P0	-1696.22500*	227.98	2.44553e-07
			OrthoP	PolyB-Cs	-274.45000*	79.2783	0.00890181					OrthoP	PolyB-Cs	-1927.21250*	227.98	2.00234e-08
				PolyB	18.1375	79.2783	0.99568						PolyB	765.57500*	227.98	0.0115096
				P0	-505.32500*	79.2783	3.87598e-06						P0	-930.65000*	227.98	0.00181064
			P0	PolyB-Cs	230.87500*	79.2783	0.03324					P0	PolyB-Cs	-996.56250*	227.98	0.000841894
				PolyB	523.46250*	79.2783	2.12136e-06						PolyB	1696.22500*	227.98	2.44553e-07
				OrthoP	505.32500*	79.2783	3.87598e-06						OrthoP	930.65000*	227.98	0.00181064
		MBP	PolyB-Cs	PolyB	16.92993*	0.511687	7.90035e-13				MBP	PolyB-Cs	PolyB	27.13830*	0.694614	7.90035e-13
				OrthoP	16.84591*	0.511687	7.90035e-13						OrthoP	28.33557*	0.694614	7.90035e-13
				P0	17.13998*	0.511687	7.90035e-13						P0	28.62964*	0.694614	7.90035e-13
			PolyB	PolyB-Cs	-16.92993*	0.511687	7.90035e-13					PolyB	PolyB-Cs	-27.13830*	0.694614	7.90035e-13
				OrthoP	-0.0840195	0.511687	0.998386						OrthoP	1.19728	0.694614	0.330828
				P0	0.210049	0.511687	0.976202						P0	1.49135	0.694614	0.163242
			OrthoP	PolyB-Cs	-16.84591*	0.511687	7.90035e-13					OrthoP	PolyB-Cs	-28.33557*	0.694614	7.90035e-13
				PolyB	0.0840195	0.511687	0.998386						PolyB	-1.19728	0.694614	0.330828
				P0	0.294068	0.511687	0.938818						P0	0.294068	0.694614	0.974009
			P0	PolyB-Cs	-17.13998*	0.511687	7.90035e-13					P0	PolyB-Cs	-28.62964*	0.694614	7.90035e-13
				PolyB	-0.210049	0.511687	0.976202						PolyB	-1.49135	0.694614	0.163242
				OrthoP	-0.294068	0.511687	0.938818						OrthoP	-0.294068	0.694614	0.974009
		*. The mean difference is significant at the 0.05 level.									*. The mean difference is significant at the 0.05 level.
		Posthoc subgroups
		30 DAS									75 DAS
		Soil_P									Soil_P
		Treatments	N	Subset for alpha = 0.05							Treatments	N	Subset for alpha = 0.05
				1	2	3							1	2
		P0	8	12.6625							P0	8	10.9
		PolyB-Cs	8		72.0625						PolyB	8	15.3625
		PolyB	8		85.45						OrthoP	8		25.55
		OrthoP	8			140.387					PolyB-Cs	8		29.4625
		Sig.		1	0.691961	1					Sig.		0.592528	0.687437
		Soil_Apase									Soil_Apase
		Treatments	N	Subset for alpha = 0.05							Treatments	N	Subset for alpha = 0.05
				1	2								1	2	3
		OrthoP	8	171.65							OrthoP	8	182.563
		P0	8	269.212							PolyB	8		379.188
		PolyB	8	341.438							P0	8		449.775	449.775
		PolyB-Cs	8		538.75						PolyB-Cs	8			598.875
		Sig.		0.0642841	1						Sig.		1	0.682856	0.109209
		Root_Apase									Root_Apase
		Treatments	N	Subset for alpha = 0.05							Treatments	N	Subset for alpha = 0.05
				1	2	3							1	2	3	4
		PolyB	8	482.2							PolyB	8	827.762
		OrthoP	8	500.337							OrthoP	8		1593.34
		PolyB-Cs	8		774.788						P0	8			2523.99
		P0	8			1005.66					PolyB-Cs	8				3520.55
		Sig.		0.99568	1	1					Sig.		1	1	1	1
		MBP									MBP
		Treatments	N	Subset for alpha = 0.05							Treatments	N	Subset for alpha = 0.05
				1	2								1	2
		P0	8	1.65938							P0	8	1.95345
		PolyB	8	1.86943							OrthoP	8	2.24752
		OrthoP	8	1.95345							PolyB	8	3.4448
		PolyB-Cs	8		18.7994						PolyB-Cs	8		30.5831
		Sig.		0.938818	1						Sig.		0.163242	1

## Sheet: Table 1 
		Multiple Comparisons
		30 DAS									75 DAS
		Dependent Variable			Mean Difference (I-J)	Std. Error	Sig.				Dependent Variable			Mean Difference (I-J)	Std. Error	Sig.
		RL	PolyB-Cs	PolyB	.41625*	0.0412013	4.52695e-10				RL	PolyB-Cs	PolyB	-1.07500*	0.375684	0.037311
				OrthoP	.39375*	0.0412013	1.52579e-09						OrthoP	-0.4125	0.375684	0.693649
				P0	.38250*	0.0412013	2.84275e-09						P0	-1.46250*	0.375684	0.00296898
			PolyB	PolyB-Cs	-.41625*	0.0412013	4.52695e-10					PolyB	PolyB-Cs	1.07500*	0.375684	0.037311
				OrthoP	-0.0225	0.0412013	0.946829						OrthoP	0.6625	0.375684	0.311575
				P0	-0.03375	0.0412013	0.844916						P0	-0.3875	0.375684	0.732675
			OrthoP	PolyB-Cs	-.39375*	0.0412013	1.52579e-09					OrthoP	PolyB-Cs	0.4125	0.375684	0.693649
				PolyB	0.0225	0.0412013	0.946829						PolyB	-0.6625	0.375684	0.311575
				P0	-0.01125	0.0412013	0.992722						P0	-1.05000*	0.375684	0.0433322
			P0	PolyB-Cs	-.38250*	0.0412013	2.84275e-09					P0	PolyB-Cs	1.46250*	0.375684	0.00296898
				PolyB	0.03375	0.0412013	0.844916						PolyB	0.3875	0.375684	0.732675
				OrthoP	0.01125	0.0412013	0.992722						OrthoP	1.05000*	0.375684	0.0433322
		RSA	PolyB-Cs	PolyB	35.20125*	4.51386	9.94762e-08				RSA	PolyB-Cs	PolyB	-63.8625	36.1869	0.310936
				OrthoP	33.48250*	4.51386	2.58928e-07						OrthoP	-2.975	36.1869	0.999796
				P0	36.31875*	4.51386	5.39234e-08						P0	-67.75	36.1869	0.2626
			PolyB	PolyB-Cs	-35.20125*	4.51386	9.94762e-08					PolyB	PolyB-Cs	63.8625	36.1869	0.310936
				OrthoP	-1.71875	4.51386	0.980824						OrthoP	60.8875	36.1869	0.351423
				P0	1.1175	4.51386	0.994545						P0	-3.8875	36.1869	0.999545
			OrthoP	PolyB-Cs	-33.48250*	4.51386	2.58928e-07					OrthoP	PolyB-Cs	2.975	36.1869	0.999796
				PolyB	1.71875	4.51386	0.980824						PolyB	-60.8875	36.1869	0.351423
				P0	2.83625	4.51386	0.922062						P0	-64.775	36.1869	0.299116
			P0	PolyB-Cs	-36.31875*	4.51386	5.39234e-08					P0	PolyB-Cs	67.75	36.1869	0.2626
				PolyB	-1.1175	4.51386	0.994545						PolyB	3.8875	36.1869	0.999545
				OrthoP	-2.83625	4.51386	0.922062						OrthoP	64.775	36.1869	0.299116
		RD	PolyB-Cs	PolyB	-.06875*	0.0121606	2.65686e-05				RD	PolyB-Cs	PolyB	.15000*	0.0477157	0.0193532
				OrthoP	-.04875*	0.0121606	0.00219451						OrthoP	0.125	0.0477157	0.063568
				P0	-0.00625	0.0121606	0.955066						P0	.25000*	0.0477157	8.12725e-05
			PolyB	PolyB-Cs	.06875*	0.0121606	2.65686e-05					PolyB	PolyB-Cs	-.15000*	0.0477157	0.0193532
				OrthoP	0.02	0.0121606	0.371062						OrthoP	-0.025	0.0477157	0.952595
				P0	.06250*	0.0121606	0.000106452						P0	0.1	0.0477157	0.17918
			OrthoP	PolyB-Cs	.04875*	0.0121606	0.00219451					OrthoP	PolyB-Cs	-0.125	0.0477157	0.063568
				PolyB	-0.02	0.0121606	0.371062						PolyB	0.025	0.0477157	0.952595
				P0	.04250*	0.0121606	0.00819693						P0	0.125	0.0477157	0.063568
			P0	PolyB-Cs	0.00625	0.0121606	0.955066					P0	PolyB-Cs	-.25000*	0.0477157	8.12725e-05
				PolyB	-.06250*	0.0121606	0.000106452						PolyB	-0.1	0.0477157	0.17918
				OrthoP	-.04250*	0.0121606	0.00819693						OrthoP	-0.125	0.0477157	0.063568
		RV	PolyB-Cs	PolyB	.22375*	0.0418557	6.09601e-05				RV	PolyB-Cs	PolyB	8.88178e-16	0.32649	1
				OrthoP	.22000*	0.0418557	7.76656e-05						OrthoP	0.4625	0.32649	0.499895
				P0	.27750*	0.0418557	1.97596e-06						P0	0.275	0.32649	0.833855
			PolyB	PolyB-Cs	-.22375*	0.0418557	6.09601e-05					PolyB	PolyB-Cs	-8.88178e-16	0.32649	1
				OrthoP	-0.00375	0.0418557	0.999736						OrthoP	0.4625	0.32649	0.499895
				P0	0.05375	0.0418557	0.580277						P0	0.275	0.32649	0.833855
			OrthoP	PolyB-Cs	-.22000*	0.0418557	7.76656e-05					OrthoP	PolyB-Cs	-0.4625	0.32649	0.499895
				PolyB	0.00375	0.0418557	0.999736						PolyB	-0.4625	0.32649	0.499895
				P0	0.0575	0.0418557	0.525624						P0	-0.1875	0.32649	0.938938
			P0	PolyB-Cs	-.27750*	0.0418557	1.97596e-06					P0	PolyB-Cs	-0.275	0.32649	0.833855
				PolyB	-0.05375	0.0418557	0.580277						PolyB	-0.275	0.32649	0.833855
				OrthoP	-0.0575	0.0418557	0.525624						OrthoP	0.1875	0.32649	0.938938
		*. The mean difference is significant at the 0.05 level.									*. The mean difference is significant at the 0.05 level.
		Posthoc subgroups
		30 DAS									75 DAS
		RL									RL
		Treatments	N	Subset for alpha = 0.05							Treatments	N	Subset for alpha = 0.05
				1	2								1	2	3
		PolyB	8	0.245							PolyB-Cs	8	2.8125
		OrthoP	8	0.2675							OrthoP	8	3.225	3.225
		P0	8	0.27875							PolyB	8		3.8875	3.8875
		PolyB-Cs	8		0.66125						P0	8			4.275
		Sig.		0.844916	1						Sig.		0.693649	0.311575	0.732675
		RSA									RSA
		Treatments	N	Subset for alpha = 0.05							Treatments	N	Subset for alpha = 0.05
				1	2								1
		P0	8	27.6587							PolyB-Cs	8	357.012
		PolyB	8	28.7763							OrthoP	8	359.988
		OrthoP	8	30.495							PolyB	8	420.875
		PolyB-Cs	8		63.9775						P0	8	424.762
		Sig.		0.922062	1						Sig.		0.2626
		RD									RD
		Treatments	N	Subset for alpha = 0.05							Treatments	N	Subset for alpha = 0.05
				1	2								1	2
		PolyB-Cs	8	0.31							P0	8	0.9625
		P0	8	0.31625							PolyB	8	1.0625
		OrthoP	8		0.35875						OrthoP	8	1.0875	1.0875
		PolyB	8		0.37875						PolyB-Cs	8		1.2125
		Sig.		0.955066	0.371062						Sig.		0.063568	0.063568
		RV									RV
		Treatments	N	Subset for alpha = 0.05							Treatments	N	Subset for alpha = 0.05
				1	2								1
		P0	8	0.21875							OrthoP	8	3.2125
		PolyB	8	0.2725							P0	8	3.4
		OrthoP	8	0.27625							PolyB	8	3.675
		PolyB-Cs	8		0.49625						PolyB-Cs	8	3.675
		Sig.		0.525624	1						Sig.		0.499895

## Sheet: Table 2 
				Multiple Comparisons											Posthoc subgroups
				75 DAS											75 DAS
				Dependent Variable			Mean Difference (I-J)	Std. Error	Sig.						Shoot N
				Shoot N content	PolyB-Cs	PolyB	-2.71667	5.34591	0.956188						Treatments	N	Subset for alpha = 0.05
						OrthoP	-8.66667	5.34591	0.389845								1	2
						P0	31.95000*	5.34591	4.21773e-05						P0	6	93.2667
					PolyB	PolyB-Cs	2.71667	5.34591	0.956188						PolyB-Cs	6		125.217
						OrthoP	-5.95	5.34591	0.685931						PolyB	6		127.933
						P0	34.66667*	5.34591	1.41506e-05						OrthoP	6		133.883
					OrthoP	PolyB-Cs	8.66667	5.34591	0.389845						Sig.		1	0.389845
						PolyB	5.95	5.34591	0.685931
						P0	40.61667*	5.34591	1.44782e-06
					P0	PolyB-Cs	-31.95000*	5.34591	4.21773e-05						Shoot P
						PolyB	-34.66667*	5.34591	1.41506e-05						Treatments	N	Subset for alpha = 0.05
						OrthoP	-40.61667*	5.34591	1.44782e-06								1	2	3
				Shoot P content	PolyB-Cs	PolyB	-0.233333	0.972411	0.99498						P0	6	3.61667
						OrthoP	2.7	0.972411	0.0523298						OrthoP	6		11.7667
						P0	10.85000*	0.972411	2.79647e-09						PolyB-Cs	6		14.4667	14.4667
					PolyB	PolyB-Cs	0.233333	0.972411	0.99498						PolyB	6			14.7
						OrthoP	2.93333*	0.972411	0.0318009						Sig.		1	0.0523298	0.99498
						P0	11.08333*	0.972411	1.9324e-09
					OrthoP	PolyB-Cs	-2.7	0.972411	0.0523298
						PolyB	-2.93333*	0.972411	0.0318009						Shoot K
						P0	8.15000*	0.972411	3.20353e-07						Treatments	N	Subset for alpha = 0.05
					P0	PolyB-Cs	-10.85000*	0.972411	2.79647e-09								1	2	3
						PolyB	-11.08333*	0.972411	1.9324e-09						P0	6	96.1833
						OrthoP	-8.15000*	0.972411	3.20353e-07						OrthoP	6		133.617
				Shoot K content	PolyB-Cs	PolyB	3.7	8.5469	0.9721						PolyB	6		155.583	155.583
						OrthoP	25.66667*	8.5469	0.0327216						PolyB-Cs	6			159.283
						P0	63.10000*	8.5469	2.22063e-06						Sig.		1	0.0790042	0.9721
					PolyB	PolyB-Cs	-3.7	8.5469	0.9721
						OrthoP	21.9667	8.5469	0.0790042
						P0	59.40000*	8.5469	5.35278e-06						Spike_DW
					OrthoP	PolyB-Cs	-25.66667*	8.5469	0.0327216						Treatments	N	Subset for alpha = 0.05
						PolyB	-21.9667	8.5469	0.0790042								1	2
						P0	37.43333*	8.5469	0.00152155						P0	8	1.45
					P0	PolyB-Cs	-63.10000*	8.5469	2.22063e-06						OrthoP	8	1.76667	1.76667
						PolyB	-59.40000*	8.5469	5.35278e-06						PolyB	8	1.93333	1.93333
						OrthoP	-37.43333*	8.5469	0.00152155						PolyB-Cs	8		2.23333
				Spike DW	PolyB-Cs	PolyB	0.3	0.194722	0.433254						Sig.		0.0936437	0.110102
						OrthoP	0.466667	0.194722	0.110102
						P0	.78333*	0.194722	0.0034327
					PolyB	PolyB-Cs	-0.3	0.194722	0.433254						Spike_nb
						OrthoP	0.166667	0.194722	0.827093						Treatments	N	Subset for alpha = 0.05
						P0	0.483333	0.194722	0.0936437								1	2	3
					OrthoP	PolyB-Cs	-0.466667	0.194722	0.110102						P0	8	2.95
						PolyB	-0.166667	0.194722	0.827093						OrthoP	8		3.625
						P0	0.316667	0.194722	0.387188						PolyB	8		3.75
					P0	PolyB-Cs	-.78333*	0.194722	0.0034327						PolyB-Cs	8			4.425
						PolyB	-0.483333	0.194722	0.0936437						Sig.		1	0.923645	1
						OrthoP	-0.316667	0.194722	0.387188
				Spike_nb	PolyB-Cs	PolyB	.67500*	0.201556	0.0257952
						OrthoP	.80000*	0.201556	0.00871709						Spike_N
						P0	1.47500*	0.201556	4.75825e-05						Treatments	N	Subset for alpha = 0.05
					PolyB	PolyB-Cs	-.67500*	0.201556	0.0257952								1
						OrthoP	0.125	0.201556	0.923645						P0	8	61.103
						P0	.80000*	0.201556	0.00871709						OrthoP	8	72.3905
					OrthoP	PolyB-Cs	-.80000*	0.201556	0.00871709						PolyB-Cs	8	86.3118
						PolyB	-0.125	0.201556	0.923645						PolyB	8	88.3435
						P0	.67500*	0.201556	0.0257952						Sig.		0.0643599
					P0	PolyB-Cs	-1.47500*	0.201556	4.75825e-05
						PolyB	-.80000*	0.201556	0.00871709
						OrthoP	-.67500*	0.201556	0.0257952						Spike_P
				Spike_N	PolyB-Cs	PolyB	-2.03175	9.65329	0.99652						Treatments	N	Subset for alpha = 0.05
						OrthoP	13.9213	9.65329	0.498975								1	2
						P0	25.2088	9.65329	0.0918386						P0	8	5.475
					PolyB	PolyB-Cs	2.03175	9.65329	0.99652						OrthoP	8	7.8
						OrthoP	15.953	9.65329	0.388144						PolyB	8		10.35
						P0	27.2405	9.65329	0.0643599						PolyB-Cs	8		10.95
					OrthoP	PolyB-Cs	-13.9213	9.65329	0.498975						Sig.		0.0641257	0.883714
						PolyB	-15.953	9.65329	0.388144
						P0	11.2875	9.65329	0.656225
					P0	PolyB-Cs	-25.2088	9.65329	0.0918386						Spike_K
						PolyB	-27.2405	9.65329	0.0643599						Treatments	N	Subset for alpha = 0.05
						OrthoP	-11.2875	9.65329	0.656225								1	2	3
				Spike_P	PolyB-Cs	PolyB	0.6	0.823294	0.883714						P0	8	34.013
						OrthoP	3.15000*	0.823294	0.0111839						PolyB	8	36.12	36.12
						P0	5.47500*	0.823294	0.000120391						PolyB-Cs	8		38.3775	38.3775
					PolyB	PolyB-Cs	-0.6	0.823294	0.883714						OrthoP	8			40.1835
						OrthoP	2.55000*	0.823294	0.0400256						Sig.		0.337895	0.28446	0.462909
						P0	4.87500*	0.823294	0.000353385
					OrthoP	PolyB-Cs	-3.15000*	0.823294	0.0111839
						PolyB	-2.55000*	0.823294	0.0400256
						P0	2.325	0.823294	0.0641257
					P0	PolyB-Cs	-5.47500*	0.823294	0.000120391
						PolyB	-4.87500*	0.823294	0.000353385
						OrthoP	-2.325	0.823294	0.0641257
				Spike_K	PolyB-Cs	PolyB	2.2575	1.19771	0.28446
						OrthoP	-1.806	1.19771	0.462909
						P0	4.36450*	1.19771	0.0153783
					PolyB	PolyB-Cs	-2.2575	1.19771	0.28446
						OrthoP	-4.06350*	1.19771	0.0238908
						P0	2.107	1.19771	0.337895
					OrthoP	PolyB-Cs	1.806	1.19771	0.462909
						PolyB	4.06350*	1.19771	0.0238908
						P0	6.17050*	1.19771	0.0011861
					P0	PolyB-Cs	-4.36450*	1.19771	0.0153783
						PolyB	-2.107	1.19771	0.337895
						OrthoP	-6.17050*	1.19771	0.0011861
				*. The mean difference is significant at the 0.05 level.
